# Supplementary material for: Transcriptome Analysis for Genes Associated with Small Ruminant Lentiviruses Infection in Goats of Carpathian Breed
Source: Viruses. 2021 Oct 13;13(10):2054. doi: 10.3390/v13102054 (PMC8538975; doi:10.3390/v13102054)
Supplement: Supplementary file 1 [file viruses-13-02054-s001.zip]

Archive with 7 entries (7 files):
- Supplementary file 1 Figure S1.pdf
- Supplementary file 1 Figure S2.pdf
- Supplementary file 1 Table S1.pdf
- Supplementary file 1 Table S2.pdf
- Supplementary file 1 Table S3.pdf
- Supplementary file 1 Table S5.pdf
- Supplementary file1 Table S4.pdf
